# Supplementary material for: Using Natural Dye Additives to Enhance the Energy Conversion Performance of a Cellulose Paper-Based Triboelectric Nanogenerator
Source: Polymers (Basel). 2024 Feb 8;16(4):476. doi: 10.3390/polym16040476 (PMC10892896; doi:10.3390/polym16040476)
Supplement: Supplementary file 1 [file polymers-16-00476-s001.zip]

Archive with 1 entries (1 files):
- polymers-2831163-supplementary.pdf
